# Supplementary material for: Poly-drug use among female and male commercial sex workers visiting a drop in centre in Mombasa County, Kenya
Source: PLOS Glob Public Health. 2022 Nov 11;2(11):e0001247. doi: 10.1371/journal.pgph.0001247 (PMC10045590; doi:10.1371/journal.pgph.0001247)
Supplement: S1 Data — (CSV) [file pgph.0001247.s001.csv]

serial_number	date	age_yrs	sex	educational_level	religion	marital_status	employment_status	current_sexual_partner	use_condom	type_condom	ever_used_drugs	type_drug_used	initiated_by	frequency_use	time_used_month	reason_use	effects_using_drugs	how_long_on_drugs	practice_transsex_woutdrugs	consent_saliva	self_reported_drugs	cotinine	opiods	cocaine	bzo	amp	thc	alcohol	heroin	cigarette	shisha	miraa	alcohol1	rohypnol	glue	diazepam	cocaine1	bhang	nreported	friends	siblings	tsw	peer_pressure	family	drug_available	money_available	job_pressure	reason_others	anxienty
1	4TH	18 to 35	Female	Secondary	Christianity	Co-habiting	Informal	3+ partners	Yes	Male	Yes	5	1	Weekly	End month	6	8,9	>3years	Yes	Yes	1	Pos	Pos	Pos	Pos	Pos	Pos	Pos	N0	N0	N0	N0	Yes	N0	N0	N0	N0	N0	1	Yes	N0	N0	0	0	0	0	0	1	0
2	4TH	18 to 35	Female	Secondary	Christianity	Co-habiting	Unemployed	3+ partners	Yes	Male	Yes	2,5	1,3	Daily	End month	3,4,5	9	>3years	Yes	Yes	1,2	Invalid	Invalid	Invalid	Neg	Invalid	Invalid	Pos	N0	Yes	N0	N0	Yes	N0	N0	N0	N0	N0	2	Yes	N0	Yes	0	0	1	1	1	0	0
3	4TH	>35yr	Female	Primary	Christianity	Separated/divorced	Informal	3+ partners	Yes	Male	Yes	4,5	1,3	Daily	End month	4,5	9	>3years	Yes	Yes	1,4	Neg	Neg	Neg	Neg	Neg	Neg	Pos	N0	N0	N0	Yes	Yes	N0	N0	N0	N0	N0	2	Yes	N0	Yes	0	0	0	1	1	0	0
4	4TH	18 to 35	Female	Secondary	Christianity	Never married	Unemployed	3+ partners	Yes	Male	Yes	2,4,5,6	1,3	Daily	Daily	1,3,4	8.9	>3years	Yes	Yes	1,3,4,6,8	Neg	Neg	Pos	Pos	Pos	Pos	Pos	N0	Yes	N0	Yes	Yes	Yes	N0	N0	N0	N0	4	Yes	N0	Yes	1	0	1	1	0	0	0
5	4TH	18 to 35	Male	Tertiary	Islam	Separated/divorced	Unemployed	3+ partners	Yes	Male	Yes	1,2,4,5,10	1	Daily	Daily	1,2	1	>3years	No	Yes	1,2,3,4,5	Pos	Pos	Neg	Neg	Neg	Neg	Pos	Yes	Yes	N0	Yes	Yes	N0	N0	N0	N0	Yes	5	Yes	N0	N0	1	1	0	0	0	0	1
6	4TH	18 to 35	Female	Secondary	Christianity	Separated/divorced	Informal	3+ partners	Yes	Male	Yes	1,2,4,5,10	1,3	Daily	Daily	3,4,5	1	>3years	Yes	Yes	1,2,3,4,4	Pos	Pos	Neg	Neg	Neg	Neg	Neg	Yes	Yes	N0	Yes	Yes	N0	N0	N0	N0	Yes	5	Yes	N0	Yes	0	0	1	1	1	0	1
7	7TH	18 to 35	Female	Primary	Christianity	Never married	Unemployed	Two	Yes	Male	Yes	1,2,4,5,10	1	Daily	Daily	1,3,4,5	1,6,7	>3years	Yes	Yes	1,2,3,4,5	Pos	Pos	Neg	Neg	Neg	Invalid	Neg	Yes	Yes	N0	Yes	Yes	N0	N0	N0	N0	Yes	5	Yes	N0	N0	1	0	1	1	1	0	1
8	7TH	18 to 35	Female	Primary	Islam	Never married	Unemployed	3+ partners	Yes	Male	No										99								N0	N0	N0	N0	N0	N0	N0	N0	N0	N0	0	N0	N0	N0	0	0	0	0	0	0	0
9	7TH	18 to 35	Female	Tertiary	Christianity	Separated/divorced	Informal	3+ partners	Yes	Male	Yes	4,5	1	Daily	Daily	2,4,5	9	>3years	Yes	Yes	1,4	Neg	Neg	Neg	Neg	Neg	Neg	Pos	N0	N0	N0	Yes	Yes	N0	N0	N0	N0	N0	2	Yes	N0	N0	0	1	0	1	1	0	0
10	7TH	18 to 35	Female	Secondary	Christianity	Currently married	Informal	3+ partners	Yes	Male	Yes	5	1	Weekly	End month	4,5	1,9	Three years	No	Yes	1	Pos	Pos	Pos	Pos	Pos	Pos	Pos	N0	N0	N0	N0	Yes	N0	N0	N0	N0	N0	1	Yes	N0	N0	0	0	0	1	1	0	1
11	7TH	18 to 35	Male	Secondary	Christianity	Never married	Unemployed	3+ partners	Yes	Male	Yes	2,2,4,5,10	1,3	Daily	Daily	3,4,5,6	1,9	>3years	No	Yes	1,2,3,4,5	Pos	Pos	Neg	Neg	Neg	Pos	Neg	N0	Yes	N0	Yes	Yes	N0	N0	N0	N0	Yes	4	Yes	N0	Yes	0	0	1	1	1	1	1
12	7TH	18 to 35	Female	Tertiary	Christianity	Co-habiting	Informal	3+ partners	Yes	Male	Yes	2,4	3	Daily	Daily	4,5	9	>3years	Yes	Yes	99	Pos	Neg	Neg	Neg	Pos	Invalid	Neg	N0	Yes	N0	Yes	N0	N0	N0	N0	N0	N0	2	N0	N0	Yes	0	0	0	1	1	0	0
13	7TH	18 to 35	Female	Primary	Islam	Never married	Unemployed	3+ partners	Yes	Male	Yes	1,2,4,5,10	1	Daily	Daily	1,3,4,5	1,6,7	Three years	No	Yes	1,2,3,4,5	Pos	Pos	Neg	Neg	Pos	Neg	Pos	Yes	Yes	N0	Yes	Yes	N0	N0	N0	N0	Yes	5	Yes	N0	N0	1	0	1	1	1	0	1
14	7TH	18 to 35	Male	Primary	Christianity	Never married	Unemployed	3+ partners	Yes	Male	Yes	5	1	Daily	Daily	1,6	8	Two years	Yes	No	99								N0	N0	N0	N0	Yes	N0	N0	N0	N0	N0	1	Yes	N0	N0	1	0	0	0	0	1	0
15	7TH	18 to 35	Female	Secondary	Christianity	Never married	Informal	3+ partners	Yes	Male	Yes	2,5,10	1	Daily	Daily	1,4,5	9	>3years	No	Yes	1,2,3	Pos	Neg	Neg	Neg	Neg	Pos	Neg	N0	Yes	N0	N0	Yes	N0	N0	N0	N0	Yes	3	Yes	N0	N0	1	0	0	1	1	0	0
16	7TH	18 to 35	Female	Primary	Christianity	Never married	Informal	3+ partners	Yes	Male	Yes	2,4	1	Daily	Daily	3	1	Two years	Yes	Yes	2,4	Invalid	Invalid	Neg	Neg	Pos	Neg	Neg	N0	Yes	N0	Yes	N0	N0	N0	N0	N0	N0	2	Yes	N0	N0	0	0	1	0	0	0	1
17	8TH	>35yr	Male	Secondary	Christianity	Widow	Formal	3+ partners	Yes	Male	Yes	1,2,4,5,9,10	1,3	Daily	Daily	1,2,3,4,5,	7,9	>3years	No	Yes	1,2,3,4,5	Pos	Pos	Pos	Neg	Pos	Neg	Neg	Yes	Yes	N0	Yes	Yes	N0	N0	N0	Yes	Yes	6	Yes	N0	Yes	1	1	1	1	1	0	0
18	8TH	18 to 35	Female	Primary	Christianity	Never married	Informal	3+ partners	Yes	Male	Yes	2,5,10	1	Daily	Daily	3,5	1,6	>3years	Yes	Yes	1,2,3	Pos	Neg	Neg	Neg	Neg	Pos	Pos	N0	Yes	N0	N0	Yes	N0	N0	N0	N0	Yes	3	Yes	N0	N0	0	0	1	0	1	0	1
19	8TH	18 to 35	Male	Secondary	Islam	Never married	Informal	3+ partners	Yes	Male	Yes	1,2,5	1	Daily	Daily	4,5	1,	Two years	No	Yes	1,2,3,5	Pos	Pos	Neg	Neg	Neg	Neg	Neg	Yes	Yes	N0	N0	Yes	N0	N0	N0	N0	N0	3	Yes	N0	N0	0	0	0	1	1	0	1
20	8TH	18 to 35	Female	Secondary	Christianity	Separated/divorced	Informal	3+ partners	Yes	Male	Yes	1,2,4,5,9	1	Weekly	Daily	1,3,4,5,	1,6,7	>3years	No	Yes	1,2	Pos	Neg	Neg	Neg	Neg	Neg	Pos	Yes	Yes	N0	Yes	Yes	N0	N0	N0	Yes	N0	5	Yes	N0	N0	1	0	1	1	1	0	1
21	4TH	18 to 35	Female	Primary	Christianity	Never married	Informal	3+ partners	Yes	Male	Yes	2,3,4,10	3	Daily	Daily	4,5,6	1	Two years	Yes	Yes	2,3,4	Pos	Neg	Neg	Neg	Pos	Pos	Pos	N0	Yes	Yes	Yes	N0	N0	N0	N0	N0	Yes	4	N0	N0	Yes	0	0	0	1	1	1	1
22	4TH	18 to 35	Female	Primary	Christianity	Never married	Informal	3+ partners	Yes	Male	Yes	2,3	1	Daily	Daily	3,5	1,9	>3years	Yes	Yes	2	Pos	Neg	Neg	Neg	Neg	Invalid	Pos	N0	Yes	Yes	N0	N0	N0	N0	N0	N0	N0	2	Yes	N0	N0	0	0	1	0	1	0	1
23	4TH	18 to 35	Female	Secondary	Christianity	Currently married	Formal	Two	Yes	Male	Yes	1,2,3,4,5,6,9,10	1,3	Daily	Daily	1,2,3,4,6	1,6,7,9	>3years	No	Yes	1,2,3,4,5,6,8	Pos	Pos	Pos	Pos	Pos	Neg	Neg	Yes	Yes	Yes	Yes	Yes	Yes	N0	N0	Yes	Yes	8	Yes	N0	Yes	1	1	1	1	0	1	1
24	4TH	18 to 35	Female	Primary	Christianity	Separated/divorced	Informal	3+ partners	Yes	Male	Yes	2,3,10	1	Daily	Daily	3,5	1	>3years	No	Yes	2,3	Pos	Neg	Neg	Neg	Neg	Pos	Neg	N0	Yes	Yes	N0	N0	N0	N0	N0	N0	Yes	3	Yes	N0	N0	0	0	1	0	1	0	1
25	4TH	18 to 35	Female	Secondary	Christianity	Never married	Informal	3+ partners	Yes	Male	Yes	2,9	1	Daily	Daily	4,5	1	Two years	Yes	No	99								N0	Yes	N0	N0	N0	N0	N0	N0	Yes	N0	2	Yes	N0	N0	0	0	0	1	1	0	1
26	4TH	18 to 35	Female	Secondary	Christianity	Currently married	Informal	3+ partners	Yes	Male	Yes	2	1	Daily	Daily	3,4,5	1	Three years	Yes	Yes	2	Pos	Neg	Neg	Neg	Neg	Neg	Neg	N0	Yes	N0	N0	N0	N0	N0	N0	N0	N0	1	Yes	N0	N0	0	0	1	1	1	0	1
27	4TH	18 to 35	Female	Secondary	Christianity	Separated/divorced	Informal	3+ partners	Yes	Male	Yes	1,5	1	Daily	Daily	3,5	1	>3years	No	Yes	5	Neg	Pos	Neg	Neg	Neg	Neg	Pos	Yes	N0	N0	N0	Yes	N0	N0	N0	N0	N0	2	Yes	N0	N0	0	0	1	0	1	0	1
28	14TH	18 to 35	Female	Tertiary	Islam	Never married	Informal	3+ partners	Yes	Male	Yes	2,4,5	1,3	Daily	Daily	1,3,4,5	9	Three years	No	Yes	1,2	Pos	Neg	Neg	Neg	Neg	Neg	Pos	N0	Yes	N0	Yes	Yes	N0	N0	N0	N0	N0	3	Yes	N0	Yes	1	0	1	1	1	0	0
29	14TH	18 to 35	Female	Tertiary	Christianity	Never married	Informal	3+ partners	Yes	Male	Yes	2,5	1	Daily	Daily	5	1	Three years	No	Yes	1,2	Pos	Neg	Neg	Neg	Neg	Neg	Pos	N0	Yes	N0	N0	Yes	N0	N0	N0	N0	N0	2	Yes	N0	N0	0	0	0	0	1	0	1
30	14TH	18 to 35	Female	Secondary	Christianity	Co-habiting	Unemployed	3+ partners	Yes	Male	Yes	5	1	Daily	Daily	4,5	9	>3years	No	Yes	5	Neg	Neg	Neg	Neg	Neg	Neg	Pos	N0	N0	N0	N0	Yes	N0	N0	N0	N0	N0	1	Yes	N0	N0	0	0	0	1	1	0	0
31	14TH	18 to 35	Female	Primary	Christianity	Never married	Informal	3+ partners	Yes	Male	Yes	4	3	Daily	Daily	3,5	9	Three years	Yes	Yes	4	Neg	Neg	Neg	Neg	Pos	Neg	Neg	N0	N0	N0	Yes	N0	N0	N0	N0	N0	N0	1	N0	N0	Yes	0	0	1	0	1	0	0
32	14TH	18 to 35	Female	Secondary	Islam	Never married	Unemployed	3+ partners	Yes	Male	Yes	2,4,5	1	Daily	Daily	1,4,5	9	>3years	No	No	99								N0	Yes	N0	Yes	Yes	N0	N0	N0	N0	N0	3	Yes	N0	N0	1	0	0	1	1	0	0
33	14TH	18 to 35	Male	Secondary	Christianity	Never married	Informal	Two	Yes	Male	Yes	9	1	Daily	Daily	5	1,9	One year	No	Yes	8	Neg	Neg	Pos	Neg	Neg	Neg	Neg	N0	N0	N0	N0	N0	N0	N0	N0	Yes	N0	1	Yes	N0	N0	0	0	0	0	1	0	1
34	14TH	18 to 35	Male	Secondary	Islam	Separated/divorced	Informal	3+ partners	Yes	Male	Yes	6,8	1	Weekly	Daily	3,4,5	8	>3years	No	Yes	6,7	Neg	Neg	Neg	Pos	Neg	Neg	Neg	N0	N0	N0	N0	N0	Yes	N0	Yes	N0	N0	2	Yes	N0	N0	0	0	1	1	1	0	0
35	14TH	18 to 35	Male	Tertiary	Islam	Separated/divorced	Unemployed	3+ partners	Yes	Male	Yes	1,2,4,5,6,7,8,9,10	1,3	Daily	Daily	1,2,3,4,5	9	>3years	No	Yes	1,2,3,4,5,6,7,8,9,10	Neg	Neg	Neg	Neg	Invalid	Neg	Neg	Yes	Yes	N0	Yes	Yes	Yes	Yes	Yes	Yes	Yes	9	Yes	N0	Yes	1	1	1	1	1	0	0
36	14TH	18 to 35	Female	Secondary	Christianity	Separated/divorced	Unemployed	3+ partners	Yes	Male	Yes	6,8	1	Daily	Daily	3,4	8	One year	No	Yes	6,7	Neg	Neg	Neg	Pos	Neg	Neg	Neg	N0	N0	N0	N0	N0	Yes	N0	Yes	N0	N0	2	Yes	N0	N0	0	0	1	1	0	0	0
37	13TH	18 to 35	Female	Primary	Christianity	Co-habiting	Unemployed	3+ partners	Yes	Male	Yes	2,5	1,3	Daily	Daily	5	1	>3years	No	Yes	1,2	Pos	Neg	Neg	Neg	Neg	Neg	Pos	N0	Yes	N0	N0	Yes	N0	N0	N0	N0	N0	2	Yes	N0	Yes	0	0	0	0	1	0	1
38	13TH	18 to 35	Female	Tertiary	Christianity	Separated/divorced	Unemployed	3+ partners	Yes	Male	Yes	1,2,4,5,10	1,3	Daily	Daily	1,3,4,5	9	>3years	No	Yes	1,2,3,4,5	Pos	Pos	Neg	Neg	Neg	Pos	Pos	Yes	Yes	N0	Yes	Yes	N0	N0	N0	N0	Yes	5	Yes	N0	Yes	1	0	1	1	1	0	0
39	13TH	18 to 35	Female	Secondary	Christianity	Never married	Informal	3+ partners	Yes	Male	Yes	2,5	1,3	Daily	Daily	5	9	Three years	No	Yes	1,2	Pos	Neg	Neg	Neg	Neg	Neg	Pos	N0	Yes	N0	N0	Yes	N0	N0	N0	N0	N0	2	Yes	N0	Yes	0	0	0	0	1	0	0
40	14TH	18 to 35	Male	Tertiary	Islam	Separated/divorced	Informal	3+ partners	Yes	Male	Yes	1,2,4,5,6	1,3	Daily	Daily	1,3,4,5	9	>3years	No	Yes	1,2,4,5,6,	Neg	Pos	Invalid	Pos	Pos	Invalid	Neg	Yes	Yes	N0	Yes	Yes	Yes	N0	N0	N0	N0	5	Yes	N0	Yes	1	0	1	1	1	0	0
41	4TH	18 to 35	Female	Secondary	Christianity	Never married	Informal	3+ partners	Yes	Male	Yes	9	1	Daily	Daily	5	1	Two years	No	Yes	8	Neg	Neg	Pos	Neg	Neg	Neg	Neg	N0	N0	N0	N0	N0	N0	N0	N0	Yes	N0	1	Yes	N0	N0	0	0	0	0	1	0	1
42	3rd	18 to 35	Male	Tertiary	Christianity	Never married	Unemployed	3+ partners	Yes	Male	Yes	2.1	1	Daily	Daily	5	1	Two years	No	Yes	2,2	Pos	Neg	Neg	Neg	Neg	Pos	Neg	N0	Yes	N0	N0	N0	N0	N0	N0	N0	N0	1	Yes	N0	N0	0	0	0	0	1	0	1
43	4TH	18 to 35	Male	Tertiary	Islam	Never married	Unemployed	3+ partners	Yes	Male	Yes	2,4,5	1	Daily	Daily	5	9	>3years	No	No	99								N0	Yes	N0	Yes	Yes	N0	N0	N0	N0	N0	3	Yes	N0	N0	0	0	0	0	1	0	0
44	4TH	18 to 35	Male	Secondary	Christianity	Never married	Unemployed	3+ partners	Yes	Male	Yes	1,2,4,5,8	3	Daily	Daily	3,2	9	>3years	No	Yes	1,2,3,4,3	Pos	Pos	Neg	Neg	Neg	Pos	Neg	Yes	Yes	N0	Yes	Yes	N0	N0	Yes	N0	N0	5	N0	N0	Yes	0	1	1	0	0	0	0
45	4TH	18 to 35	Female	Secondary	Christianity	Co-habiting	Unemployed	3+ partners	Yes	Male	Yes	5	1	Daily	Daily	5	1,9	>3years	No	Yes	1	Neg	Neg	Neg	Neg	Neg	Neg	Neg	N0	N0	N0	N0	Yes	N0	N0	N0	N0	N0	1	Yes	N0	N0	0	0	0	0	1	0	1
46	6th	18 to 35	Female	Secondary	Christianity	Separated/divorced	Informal	3+ partners	Yes	Male	Yes	5	1	Daily	Daily	5	1	>3years	No	Yes	1	Neg	Neg	Neg	Neg	Neg	Neg	Pos	N0	N0	N0	N0	Yes	N0	N0	N0	N0	N0	1	Yes	N0	N0	0	0	0	0	1	0	1
47	7TH	18 to 35	Female	Secondary	Islam	Currently married	Informal	Two	No	Male	Yes	3,4,5	2	Daily	Daily	2,3,5	4,8,9	>3years	No	Yes	1,2,4	Neg	Neg	Neg	Neg	Neg	Neg	Pos	N0	N0	Yes	Yes	Yes	N0	N0	N0	N0	N0	3	N0	Yes	N0	0	1	1	0	1	0	0
48	7TH	18 to 35	Female	Primary	Christianity	Never married	Unemployed	3+ partners	Yes	Male	Yes	1,2,5	1	Daily	Daily	1,3,4,5	1,9	>3years	No	Yes	1,2,3	Pos	Pos	Neg	Neg	Neg	Neg	Neg	Yes	Yes	N0	N0	Yes	N0	N0	N0	N0	N0	3	Yes	N0	N0	1	0	1	1	1	0	1
49	7TH	18 to 35	Female	Secondary	Christianity	Never married	Unemployed	3+ partners	Yes	Male	Yes	5,10	1	Daily	Daily	1	9	>3years	No	No	99								N0	N0	N0	N0	Yes	N0	N0	N0	N0	Yes	2	Yes	N0	N0	1	0	0	0	0	0	0
50	7TH	18 to 35	Female	Primary	Christianity	Never married	Unemployed	3+ partners	Yes	Male	Yes	5	3	Daily	Daily	5	1	>3years	No	Yes	1	Neg	Neg	Neg	Neg	Neg	Neg	Pos	N0	N0	N0	N0	Yes	N0	N0	N0	N0	N0	1	N0	N0	Yes	0	0	0	0	1	0	1
51	7TH	>35yr	Female	Primary	Christianity	Never married	Informal	3+ partners	Yes	Male	Yes	5	1	Daily	Daily	5	1	>3years	No	Yes	1	Invalid	Invalid	Invalid	Invalid	Invalid	Neg	Pos	N0	N0	N0	N0	Yes	N0	N0	N0	N0	N0	1	Yes	N0	N0	0	0	0	0	1	0	1
52	7TH	18 to 35	Female	Secondary	Christianity	Never married	Unemployed	3+ partners	Yes	Male	Yes	1,2,3	1	Daily	Daily	5	1,2,3	>3years	No	Yes	2,5,8	Pos	Pos	Pos	Neg	Neg	Neg	Neg	Yes	Yes	Yes	N0	N0	N0	N0	N0	N0	N0	3	Yes	N0	N0	0	0	0	0	1	0	1
53	8TH	18 to 35	Male	Tertiary	Islam	Never married	Unemployed	3+ partners	Yes	Male	Yes	1,2,4,5	1	Daily	Daily	3,4	2,3,5	Three years	No	Yes	1,2,3,4,5	Pos	Pos	Neg	Neg	Neg	Pos	Pos	Yes	Yes	N0	Yes	Yes	N0	N0	N0	N0	N0	4	Yes	N0	N0	0	0	1	1	0	0	0
54	8TH	18 to 35	Female	Secondary	Christianity	Never married	Unemployed	3+ partners	Yes	Male	Yes	2,4,5	1	Daily	Daily	2,3,5	1,2,5	Three years	No	Yes	1,2,3,4	Pos	Neg	Neg	Neg	Pos	Pos	Pos	N0	Yes	N0	Yes	Yes	N0	N0	N0	N0	N0	3	Yes	N0	N0	0	1	1	0	1	0	1
55	8TH	18 to 35	Male	Tertiary	Islam	Never married	Unemployed	3+ partners	Yes	Male	Yes	1,2,4,5,10	1,3	Daily	Daily	1,3,4,5	1,2,3,5	>3years	No	Yes	1,2,3,4,5	Neg	Pos	Invalid	Invalid	Invalid	Neg	Pos	Yes	Yes	N0	Yes	Yes	N0	N0	N0	N0	Yes	5	Yes	N0	Yes	1	0	1	1	1	0	1
56	8TH	18 to 35	Female	Secondary	Christianity	Never married	Unemployed	3+ partners	Yes	Male	No										99								N0	N0	N0	N0	N0	N0	N0	N0	N0	N0	0	N0	N0	N0	0	0	0	0	0	0	0
57	8TH	>35yr	Female	Tertiary	Christianity	Separated/divorced	Unemployed	3+ partners	Yes	Male	Yes	1,2,3,5,10	1	Daily	Daily	4,5	1,2,5	>3years	No	Yes	1,2,3,5	Pos	Pos	Neg	Neg	Neg	Pos	Pos	Yes	Yes	Yes	N0	Yes	N0	N0	N0	N0	Yes	5	Yes	N0	N0	0	0	0	1	1	0	1
58	8TH	18 to 35	Female	Secondary	Christianity	Co-habiting	Unemployed	3+ partners	Yes	Male	Yes	4	1	Daily	Daily	5	1	>3years	No	Yes	4	Neg	Neg	Neg	Neg	Pos	Neg	Neg	N0	N0	N0	Yes	N0	N0	N0	N0	N0	N0	1	Yes	N0	N0	0	0	0	0	1	0	1
59	8TH	18 to 35	Male	Tertiary	Islam	Never married	Unemployed	3+ partners	Yes	Male	Yes	1,2,4,5,10	1,3	Daily	Daily	4,5	1,3,4	>3years	No	Yes	1,2,3,4,5	Pos	Pos	Neg	Neg	Neg	Neg	Pos	Yes	Yes	N0	Yes	Yes	N0	N0	N0	N0	Yes	5	Yes	N0	Yes	0	0	0	1	1	0	1
60	11TH	18 to 35	Female	Tertiary	Christianity	Separated/divorced	Unemployed	3+ partners	Yes	Female	Yes	6,8	1	Daily	Daily	5	1	>3years	No	Yes	6,7	Neg	Neg	Neg	Pos	Neg	Neg	Neg	N0	N0	N0	N0	N0	Yes	N0	Yes	N0	N0	2	Yes	N0	N0	0	0	0	0	1	0	1
61	11TH	18 to 35	Female	Secondary	Christianity	Never married	Unemployed	3+ partners	Yes	Male	Yes	3,4	1	Daily	Daily	5	1	>3years	Yes	No	99								N0	N0	Yes	Yes	N0	N0	N0	N0	N0	N0	2	Yes	N0	N0	0	0	0	0	1	0	1
62	11TH	18 to 35	Female	Secondary	Christianity	Never married	Unemployed	Two	No	Male	Yes	1,2,5	1	Daily	Daily	5	1	>3years	Yes	Yes	1,2,5	Pos	Pos	Neg	Neg	Neg	Neg	Pos	Yes	Yes	N0	N0	Yes	N0	N0	N0	N0	N0	3	Yes	N0	N0	0	0	0	0	1	0	1
63	11TH	18 to 35	Female	Secondary	Christianity	Never married	Unemployed	3+ partners	Yes	Male	Yes	2,3,5	1	Daily	Daily	5	1,9	>3years	Yes	Yes	1,2,3	Pos	Neg	Neg	Neg	Neg	Pos	Pos	N0	Yes	Yes	N0	Yes	N0	N0	N0	N0	N0	3	Yes	N0	N0	0	0	0	0	1	0	1
64	11TH	18 to 35	Female	Secondary	Christianity	Separated/divorced	Unemployed	3+ partners	Yes	Male	Yes	1,2,3,4,10	1	Daily	Daily	5	1	>3years	No	Yes	1,2,3,5	Pos	Pos	Neg	Neg	Neg	Pos	Pos	Yes	Yes	Yes	Yes	N0	N0	N0	N0	N0	Yes	5	Yes	N0	N0	0	0	0	0	1	0	1
65	11TH	18 to 35	Male	Tertiary	Christianity	Never married	Unemployed	3+ partners	Yes	Male	Yes	1,9	1	Daily	Daily	5	1	>3years	Yes	No	99								Yes	N0	N0	N0	N0	N0	N0	N0	Yes	N0	2	Yes	N0	N0	0	0	0	0	1	0	1
66	11TH	18 to 35	Female	Primary	Christianity	Co-habiting	Formal	None	Yes	Male	Yes	1,2,3,4,10	1	Daily	Daily	5	1	>3years	No	Yes	1,2,3,4,5,	Pos	Pos	Neg	Neg	Pos	Neg	Pos	Yes	Yes	Yes	Yes	N0	N0	N0	N0	N0	Yes	5	Yes	N0	N0	0	0	0	0	1	0	1
67	11TH	18 to 35	Male	Secondary	Christianity	Never married	Unemployed	3+ partners	Yes	Male	Yes	2,5,10	3	Daily	Daily	1,5	1	>3years	No	Yes	1,2,3	Pos	Neg	Neg	Neg	Neg	Pos	Pos	N0	Yes	N0	N0	Yes	N0	N0	N0	N0	Yes	3	N0	N0	Yes	1	0	0	0	1	0	1
68	11TH	18 to 35	Male	Secondary	Christianity	Separated/divorced	Unemployed	3+ partners	Yes	Male	Yes	5	3	Daily	Daily	5	1	>3years	Yes	Yes	1	Neg	Neg	Neg	Neg	Neg	Neg	Pos	N0	N0	N0	N0	Yes	N0	N0	N0	N0	N0	1	N0	N0	Yes	0	0	0	0	1	0	1
69	13TH	18 to 35	Male	Tertiary	Christianity	Never married	Unemployed	3+ partners	Yes	Male	Yes	5	2	Daily	Daily	5	1	>3years	Yes	Yes	1	Neg	Neg	Neg	Neg	Neg	Neg	Pos	N0	N0	N0	N0	Yes	N0	N0	N0	N0	N0	1	N0	Yes	N0	0	0	0	0	1	0	1
70	13TH	18 to 35	Male	Secondary	Christianity	Separated/divorced	Unemployed	3+ partners	Yes	Male	Yes	1	3	Daily	Daily	5	9	>3years	No	Yes	5	Neg	Pos	Neg	Neg	Neg	Neg	Neg	Yes	N0	N0	N0	N0	N0	N0	N0	N0	N0	1	N0	N0	Yes	0	0	0	0	1	0	0
71	13TH	18 to 35	Female	Secondary	Christianity	Currently married	Unemployed	Two	Yes	Male	Yes	5	1	Daily	Daily	5	1	>3years	No	Yes	1	Neg	Neg	Neg	Neg	Neg	Neg	Pos	N0	N0	N0	N0	Yes	N0	N0	N0	N0	N0	1	Yes	N0	N0	0	0	0	0	1	0	1
72	13TH	18 to 35	Male	Tertiary	Christianity	Never married	Informal	3+ partners	Yes	Male	Yes	4,5,10	1,3	Daily	Daily	3,5	1	>3years	Yes	Yes	1,3,4	Pos	Neg	Neg	Neg	Neg	Pos	Pos	N0	N0	N0	Yes	Yes	N0	N0	N0	N0	Yes	3	Yes	N0	Yes	0	0	1	0	1	0	1
73	13TH	18 to 35	Male	Secondary	Christianity	Never married	Unemployed	3+ partners	Yes	Male	Yes	2,5	1,3	Daily	Daily	1,5	1	>3years	Yes	Yes	1	Neg	Neg	Neg	Neg	Neg	Neg	Neg	N0	Yes	N0	N0	Yes	N0	N0	N0	N0	N0	2	Yes	N0	Yes	1	0	0	0	1	0	1
74	13TH	>35yr	Male	Primary	Christianity	Never married	Unemployed	3+ partners	Yes	Female	Yes	5	3	Daily	Daily	5	1	>3years	No	Yes	1	Neg	Neg	Neg	Neg	Neg	Neg	Pos	N0	N0	N0	N0	Yes	N0	N0	N0	N0	N0	1	N0	N0	Yes	0	0	0	0	1	0	1
75	13TH	18 to 35	Male	Secondary	Christianity	Never married	Unemployed	3+ partners	Yes	Male	Yes	1,2,4,5	1	Daily	Daily	5	1	>3years	Yes	Yes	1,2,3,5	Pos	Pos	Neg	Neg	Neg	Pos	Pos	Yes	Yes	N0	Yes	Yes	N0	N0	N0	N0	N0	4	Yes	N0	N0	0	0	0	0	1	0	1
76	13TH	18 to 35	Male	Primary	Christianity	Separated/divorced	Unemployed	3+ partners	Yes	Male	Yes	5	1	Daily	Daily	5	1	>3years	Yes	Yes	1	Neg	Neg	Neg	Neg	Neg	Neg	Pos	N0	N0	N0	N0	Yes	N0	N0	N0	N0	N0	1	Yes	N0	N0	0	0	0	0	1	0	1
77	14TH	18 to 35	Female	Secondary	Christianity	Never married	Unemployed	3+ partners	Yes	Male	Yes	1,2,3,4,6	1	Daily	Daily	1,5	1	Three years	Yes	Yes	2,4,5,6,7	Pos	Pos	Pos	Pos	Pos	Neg	Neg	Yes	Yes	Yes	Yes	N0	Yes	N0	N0	N0	N0	5	Yes	N0	N0	1	0	0	0	1	0	1
78	14TH	18 to 35	Female	Secondary	Christianity	Never married	Unemployed	3+ partners	Yes	Male	Yes	2,3,5	1	Daily	Daily	1,5	1	Three years	Yes	Yes	1,2,5	Pos	Pos	Neg	Neg	Neg	Neg	Pos	N0	Yes	Yes	N0	Yes	N0	N0	N0	N0	N0	3	Yes	N0	N0	1	0	0	0	1	0	1
79	14TH	18 to 35	Female	Secondary	Christianity	Never married	Unemployed	3+ partners	Yes	Male	Yes	1,2,3,5,10	1	Daily	Daily	1,3,5	1	>3years	Yes	Yes	1,2,3,5	Pos	Pos	Neg	Neg	Neg	Pos	Pos	Yes	Yes	Yes	N0	Yes	N0	N0	N0	N0	Yes	5	Yes	N0	N0	1	0	1	0	1	0	1
80	14TH	18 to 35	Male	Secondary	Christianity	Never married	Unemployed	3+ partners	Yes	Male	Yes	2,5	1,3	Daily	Daily	5	1,8	>3years	No	Yes	1,2	Pos	Neg	Neg	Neg	Neg	Neg	Pos	N0	Yes	N0	N0	Yes	N0	N0	N0	N0	N0	2	Yes	N0	Yes	0	0	0	0	1	0	1
81	14TH	18 to 35	Male	Secondary	Islam	Never married	Informal	3+ partners	Yes	Male	Yes	1,2,4,5,10	1	Weekly	Daily	1,5	6,7	>3years	Yes	Yes	1,2,5	Neg	Pos	Neg	Neg	Neg	Neg	Pos	Yes	Yes	N0	Yes	Yes	N0	N0	N0	N0	Yes	5	Yes	N0	N0	1	0	0	0	1	0	0
82	4TH	18 to 35	Female	Secondary	Christianity	Never married	Unemployed	3+ partners	Yes	Male	Yes	2,4,5	1,3	Daily	Daily	1,5	6,7	Three years	Yes	No	99								N0	Yes	N0	Yes	Yes	N0	N0	N0	N0	N0	3	Yes	N0	Yes	1	0	0	0	1	0	0
83	4TH	18 to 35	Female	Tertiary	Christianity	Currently married	Informal	3+ partners	Yes	Male	Yes	4,5	3	Weekly	Daily	1,3,5	9	>3years	No	Yes	1,4	Neg	Neg	Neg	Neg	Pos	Neg	Neg	N0	N0	N0	Yes	Yes	N0	N0	N0	N0	N0	2	N0	N0	Yes	1	0	1	0	1	0	0
84	4TH	18 to 35	Female	Tertiary	Christianity	Never married	Unemployed	3+ partners	Yes	Male	Yes	2,5	1,3	Daily	Daily	1,4,5,6	1,7	>3years	No	Yes	1,2	Pos	Neg	Neg	Neg	Neg	Neg	Pos	N0	Yes	N0	N0	Yes	N0	N0	N0	N0	N0	2	Yes	N0	Yes	1	0	0	1	1	1	1
85	4TH	18 to 35	Female	Tertiary	Christianity	Separated/divorced	Informal	3+ partners	Yes	Male	Yes	1,2,4,5,10	1,3	Daily	Daily	1,4,5	6,7,9	>3years	No	Yes	1,2,3,4,5	Pos	Pos	Neg	Neg	Neg	Neg	Pos	Yes	Yes	N0	Yes	Yes	N0	N0	N0	N0	Yes	5	Yes	N0	Yes	1	0	0	1	1	0	0
86	7TH	18 to 35	Female	Tertiary	Christianity	Never married	Informal	3+ partners	Yes	Male	Yes	2,5	3	Daily	Daily	4,5	7	>3years	Yes	Yes	1,2	Pos	Neg	Invalid	Invalid	Neg	Neg	Pos	N0	Yes	N0	N0	Yes	N0	N0	N0	N0	N0	2	N0	N0	Yes	0	0	0	1	1	0	0
87	7TH	18 to 35	Female	Tertiary	Islam	Co-habiting	Unemployed	3+ partners	Yes	Male	Yes	2,4,5	1,3	Daily	Daily	4,5	7,9	>3years	Yes	Yes	1,2,4	Pos	Neg	Neg	Neg	Neg	Neg	Pos	N0	Yes	N0	Yes	Yes	N0	N0	N0	N0	N0	3	Yes	N0	Yes	0	0	0	1	1	0	0
88	7TH	18 to 35	Female	Tertiary	Christianity	Never married	Informal	3+ partners	Yes	Male	Yes	2,4,5,10	1,3	Weekly	Daily	1,3,4,5	9	>3years	No	Yes	1,2,3,4	Pos	Neg	Neg	Neg	Neg	Neg	Pos	N0	Yes	N0	Yes	Yes	N0	N0	N0	N0	Yes	4	Yes	N0	Yes	1	0	1	1	1	0	0
89	7TH	18 to 35	Male	Tertiary	Islam	Never married	Unemployed	3+ partners	Yes	Male	Yes	1,2,4,5,6,9,10	1,3	Daily	Daily	1,3,4,5	1,9	Three years	No	Yes	1,2,3,4,6,8	Pos	Pos	Pos	Pos	Pos	Neg	Invalid	Yes	Yes	N0	Yes	Yes	Yes	N0	N0	Yes	Yes	7	Yes	N0	Yes	1	0	1	1	1	0	1
90	7TH	18 to 35	Female	Secondary	Christianity	Separated/divorced	Informal	3+ partners	Yes	Male	Yes	1,2,4,5,9,10	1,3	Daily	Daily	1,2,3,4,5	1,6,7,9	>3years	Yes	Yes	1,2,3,4,5,6,9	Pos	Pos	Pos	Neg	Pos	Neg	Pos	Yes	Yes	N0	Yes	Yes	N0	N0	N0	Yes	Yes	6	Yes	N0	Yes	1	1	1	1	1	0	1
91	7TH	18 to 35	Female	Tertiary	Christianity	Never married	Unemployed	3+ partners	Yes	Male	Yes	1,2,4,5,10	1,3	Weekly	Daily	3,4,5	1,9	>3years	No	Yes	1,2,3,4,5	Pos	Pos	Neg	Neg	Neg	Neg	Neg	Yes	Yes	N0	Yes	Yes	N0	N0	N0	N0	Yes	5	Yes	N0	Yes	0	0	1	1	1	0	1
92	8TH	18 to 35	Female	Primary	Christianity	Never married	Informal	3+ partners	Yes	Male	Yes	2,4,5	1,3	Daily	Daily	1,3,4,5	1,9	>3years	No	No	99								N0	Yes	N0	Yes	Yes	N0	N0	N0	N0	N0	3	Yes	N0	Yes	1	0	1	1	1	0	1
93	8TH	>35yr	Female	Secondary	Christianity	Separated/divorced	Unemployed	3+ partners	Yes	Male	Yes	2,3,5	1	Daily	Daily	5	1,9	>3years	Yes	Yes	1,2	Pos	Neg	Neg	Neg	Neg	Neg	Pos	N0	Yes	Yes	N0	Yes	N0	N0	N0	N0	N0	3	Yes	N0	N0	0	0	0	0	1	0	1
94	8TH	>35yr	Female	Secondary	Christianity	Separated/divorced	Unemployed	3+ partners	Yes	Male	Yes	5	1	Daily	Daily	5	1,9	>3years	Yes	Yes	1	Neg	Neg	Neg	Neg	Neg	Neg	Pos	N0	N0	N0	N0	Yes	N0	N0	N0	N0	N0	1	Yes	N0	N0	0	0	0	0	1	0	1
95	8TH	18 to 35	Female	Secondary	Christianity	Never married	Unemployed	3+ partners	Yes	Male	Yes	2,3,5	1	Daily	Daily	5	9	Three years	No	Yes	1,2	Pos	Neg	Neg	Neg	Neg	Invalid	Pos	N0	Yes	Yes	N0	Yes	N0	N0	N0	N0	N0	3	Yes	N0	N0	0	0	0	0	1	0	0
96	8TH	18 to 35	Female	Tertiary	Christianity	Never married	Unemployed	3+ partners	Yes	Male	Yes	1,4	1	Daily	Daily	5	1,3,8	>3years	Yes	Yes	4,5	Neg	Pos	Neg	Neg	Neg	Pos	Neg	Yes	N0	N0	Yes	N0	N0	N0	N0	N0	N0	2	Yes	N0	N0	0	0	0	0	1	0	1
97	8TH	>35yr	Female	Tertiary	Christianity	Separated/divorced	Unemployed	3+ partners	Yes	Male	Yes	1,5,9,10	1	Daily	Daily	5	1	>3years	No	No	99								Yes	N0	N0	N0	Yes	N0	N0	N0	Yes	Yes	4	Yes	N0	N0	0	0	0	0	1	0	1
98	8TH	>35yr	Female	Secondary	Christianity	Separated/divorced	Unemployed	3+ partners	Yes	Male	Yes	5	1,3	Daily	Daily	5	9	>3years	No	Yes	1	Neg	Neg	Neg	Neg	Neg	Neg	Pos	N0	N0	N0	N0	Yes	N0	N0	N0	N0	N0	1	Yes	N0	Yes	0	0	0	0	1	0	0
99	11TH	18 to 35	Female	Primary	Christianity	Co-habiting	Unemployed	3+ partners	Yes	Male	Yes	2,3,5	1	Daily	Daily	1,3,5	1,9	>3years	No	Yes	1,2	Pos	Neg	Neg	Neg	Neg	Neg	Pos	N0	Yes	Yes	N0	Yes	N0	N0	N0	N0	N0	3	Yes	N0	N0	1	0	1	0	1	0	1
100	11TH	18 to 35	Male	Secondary	Christianity	Separated/divorced	Unemployed	3+ partners	No	Female	Yes	1,2,3	1	Daily	Daily	1,5	1,8	>3years	Yes	Yes	1,2,5	Pos	Pos	Neg	Neg	Neg	Neg	Pos	Yes	Yes	Yes	N0	N0	N0	N0	N0	N0	N0	3	Yes	N0	N0	1	0	0	0	1	0	1
101	6TH	18 to 35	Female	Tertiary	Islam	Co-habiting	Unemployed	3+ partners	Yes	Male	Yes	2,3	1	Daily	Daily	5	9	>3years	Yes	Yes	2	Pos	Neg	Neg	Neg	Neg	Neg	Pos	N0	Yes	Yes	N0	N0	N0	N0	N0	N0	N0	2	Yes	N0	N0	0	0	0	0	1	0	0
102	8TH	18 to 35	Female	Secondary	Christianity	Co-habiting	Unemployed	3+ partners	Yes	Male	Yes	2,3,10	1,3	Daily	Daily	5	2	>3years	Yes	Yes	2,3	Pos	Neg	Neg	Neg	Neg	Pos	Pos	N0	Yes	Yes	N0	N0	N0	N0	N0	N0	Yes	3	Yes	N0	Yes	0	0	0	0	1	0	0
103	8TH	18 to 35	Female	Secondary	Christianity	Never married	Unemployed	3+ partners	Yes	Male	Yes	2,10	1	Daily	Daily	5	1	>3years	Yes	Yes	2,3	Pos	Neg	Neg	Neg	Neg	Pos	Pos	N0	Yes	N0	N0	N0	N0	N0	N0	N0	Yes	2	Yes	N0	N0	0	0	0	0	1	0	1
104	8TH	18 to 35	Female	Secondary	Christianity	Co-habiting	Unemployed	3+ partners	Yes	Female	Yes	1,2,3	3	Daily	Daily	5	1,9	>3years	Yes	Yes	2,5	Pos	Pos	Neg	Neg	Neg	Neg	Pos	Yes	Yes	Yes	N0	N0	N0	N0	N0	N0	N0	3	N0	N0	Yes	0	0	0	0	1	0	1
105	8TH	18 to 35	Female	Secondary	Others	Never married	Unemployed	3+ partners	Yes	Male	Yes	2,3	1	Daily	Daily	6	9	>3years	No	Yes	2	Pos	Neg	Neg	Neg	Neg	Neg	Pos	N0	Yes	Yes	N0	N0	N0	N0	N0	N0	N0	2	Yes	N0	N0	0	0	0	0	0	1	0
106	13TH	18 to 35	Female	Tertiary	Christianity	Never married	Unemployed	3+ partners	Yes	Male	Yes	2,5	1	Daily	Daily	1,2,5	1,9	>3years	Yes	Yes	1,2	Pos	Neg	Neg	Neg	Neg	Neg	Pos	N0	Yes	N0	N0	Yes	N0	N0	N0	N0	N0	2	Yes	N0	N0	1	1	0	0	1	0	1
107	13TH	18 to 35	Female	Tertiary	Christianity	Widow	Informal	3+ partners	Yes	Male	No										99								N0	N0	N0	N0	N0	N0	N0	N0	N0	N0	0	N0	N0	N0	0	0	0	0	0	0	0
108	11TH	18 to 35	Female	Secondary	Christianity	Co-habiting	Unemployed	3+ partners	Yes	Male	Yes	4,5	1	Daily	Daily	1,5	1	Three years	Yes	Yes	1,4	Invalid	Invalid	Invalid	Invalid	Invalid	Neg	Neg	N0	N0	N0	Yes	Yes	N0	N0	N0	N0	N0	2	Yes	N0	N0	1	0	0	0	1	0	1
109	11TH	18 to 35	Female	Secondary	Christianity	Co-habiting	Unemployed	3+ partners	Yes	Male	Yes	2,3,5	1	Daily	Daily	5	1,9	>3years	No	Yes	1,2	Pos	Neg	Neg	Neg	Neg	Neg	Pos	N0	Yes	Yes	N0	Yes	N0	N0	N0	N0	N0	3	Yes	N0	N0	0	0	0	0	1	0	1
110	11TH	18 to 35	Female	Tertiary	Christianity	Separated/divorced	Unemployed	3+ partners	Yes	Male	Yes	5	1	Daily	Daily	5,6	1	>3years	Yes	Yes	1	Neg	Neg	Neg	Neg	Neg	Neg	Pos	N0	N0	N0	N0	Yes	N0	N0	N0	N0	N0	1	Yes	N0	N0	0	0	0	0	1	1	1
111	11TH	18 to 35	Female	Tertiary	Christianity	Never married	Unemployed	3+ partners	Yes	Male	Yes	2,3,4,5	1,3	Daily	Daily	5,6	1,9	>3years	Yes	Yes	1,2,3	Pos	Neg	Neg	Neg	Neg	Pos	Pos	N0	Yes	Yes	Yes	Yes	N0	N0	N0	N0	N0	4	Yes	N0	Yes	0	0	0	0	1	1	1
112	11TH	18 to 35	Female	Secondary	Christianity	Never married	Unemployed	3+ partners	Yes	Male	Yes	2,3	1	Daily	Daily	5	1	>3years	Yes	Yes	2	Pos	Neg	Neg	Neg	Neg	Neg	Neg	N0	Yes	Yes	N0	N0	N0	N0	N0	N0	N0	2	Yes	N0	N0	0	0	0	0	1	0	1
113	13TH	18 to 35	Female	Tertiary	Islam	Currently married	Unemployed	3+ partners	Yes	Male	Yes	1,2,3	1	Daily	Daily	1,2,5	1,9	>3years	No	Yes	2,5	Pos	Pos	Neg	Neg	Neg	Neg	Neg	Yes	Yes	Yes	N0	N0	N0	N0	N0	N0	N0	3	Yes	N0	N0	1	1	0	0	1	0	1
114	13TH	18 to 35	Female	Tertiary	Islam	Separated/divorced	Unemployed	3+ partners	Yes	Female	Yes	4	1,3	Daily	Daily	5	1	>3years	Yes	Yes	4	Neg	Neg	Neg	Neg	Pos	Neg	Neg	N0	N0	N0	Yes	N0	N0	N0	N0	N0	N0	1	Yes	N0	Yes	0	0	0	0	1	0	1
115	13TH	18 to 35	Female	Primary	Christianity	Never married	Unemployed	3+ partners	Yes	Male	Yes	1,2,3,4,5	1,3	Daily	Daily	3,5	1	>3years	No	No	99								Yes	Yes	Yes	Yes	Yes	N0	N0	N0	N0	N0	5	Yes	N0	Yes	0	0	1	0	1	0	1
116	13TH	18 to 35	Male	Tertiary	Christianity	Never married	Unemployed	3+ partners	Yes	Male	Yes	2,3,5	1	Daily	Daily	5	1,5	Three years	Yes	Yes	1,2	Pos	Neg	Neg	Neg	Neg	Neg	Pos	N0	Yes	Yes	N0	Yes	N0	N0	N0	N0	N0	3	Yes	N0	N0	0	0	0	0	1	0	1
117	13TH	18 to 35	Male	Tertiary	Christianity	Co-habiting	Unemployed	Two	Yes	Male	Yes	2,3,5	3	Daily	Daily	5	1,6,8	Three years	Yes	Yes	1,2,	Pos	Neg	Neg	Neg	Neg	Neg	Pos	N0	Yes	Yes	N0	Yes	N0	N0	N0	N0	N0	3	N0	N0	Yes	0	0	0	0	1	0	1
118	13TH	18 to 35	Male	Tertiary	Christianity	Never married	Unemployed	Two	Yes	Male	Yes	2,5	1	Daily	Daily	1,5	1,8	One year	No	Yes	1,2	Pos	Neg	Neg	Neg	Neg	Neg	Pos	N0	Yes	N0	N0	Yes	N0	N0	N0	N0	N0	2	Yes	N0	N0	1	0	0	0	1	0	1
119	13TH	18 to 35	Female	Secondary	Christianity	Never married	Unemployed	Two	Yes	Male	Yes	2	1,3	Daily	Daily	1,5	1,3	One year	No	Yes	1,2	Pos	Neg	Neg	Neg	Neg	Neg	Pos	N0	Yes	N0	N0	N0	N0	N0	N0	N0	N0	1	Yes	N0	Yes	1	0	0	0	1	0	1
120	13TH	18 to 35	Female	Tertiary	Christianity	Co-habiting	Unemployed	3+ partners	Yes	Male	Yes	2,3,4	1	Daily	Daily	5	1	>3years	No	Yes	2,4	Pos	Neg	Neg	Neg	Pos	Neg	Neg	N0	Yes	Yes	Yes	N0	N0	N0	N0	N0	N0	3	Yes	N0	N0	0	0	0	0	1	0	1
121	8TH	18 to 35	Female	Tertiary	Christianity	Co-habiting	Informal	3+ partners	Yes	Male	Yes	5	1	Daily	Daily	5	1	>3years	No	Yes	1	Neg	Neg	Neg	Neg	Neg	Neg	Pos	N0	N0	N0	N0	Yes	N0	N0	N0	N0	N0	1	Yes	N0	N0	0	0	0	0	1	0	1
122	8TH	18 to 35	Female	Tertiary	Christianity	Never married	Informal	3+ partners	Yes	Male	Yes	2,3	1	Daily	Daily	1,3,4	8	One year	Yes	Yes	2	Pos	Neg	Neg	Neg	Neg	Neg	Neg	N0	Yes	Yes	N0	N0	N0	N0	N0	N0	N0	2	Yes	N0	N0	1	0	1	1	0	0	0
123	11TH	18 to 35	Female	Primary	Christianity	Currently married	Unemployed	3+ partners	Yes	Male	Yes	1,2,3	1	Daily	Daily	1,5	1	>3years	No	No	99								Yes	Yes	Yes	N0	N0	N0	N0	N0	N0	N0	3	Yes	N0	N0	1	0	0	0	1	0	1
124	11TH	18 to 35	Female	Secondary	Christianity	Never married	Unemployed	3+ partners	Yes	Female	Yes	5	1	Daily	Daily	1,3	1	One year	Yes	Yes	1	Neg	Neg	Neg	Neg	Neg	Neg	Pos	N0	N0	N0	N0	Yes	N0	N0	N0	N0	N0	1	Yes	N0	N0	1	0	1	0	0	0	1
125	11TH	18 to 35	Male	Tertiary	Christianity	Never married	Unemployed	3+ partners	Yes	Male	Yes	2,3,5	1,3	Daily	Daily	5	1,4	>3years	No	Yes	1,2	Pos	Neg	Neg	Neg	Neg	Neg	Pos	N0	Yes	Yes	N0	Yes	N0	N0	N0	N0	N0	3	Yes	N0	Yes	0	0	0	0	1	0	1
126	11TH	>35yr	Female	Tertiary	Christianity	Separated/divorced	Unemployed	3+ partners	Yes	Male	Yes	5	1	Daily	Daily	1,3,4,5	1	>3years	Yes	Yes	1	Neg	Neg	Neg	Neg	Neg	Neg	Pos	N0	N0	N0	N0	Yes	N0	N0	N0	N0	N0	1	Yes	N0	N0	1	0	1	1	1	0	1
127	11TH	>35yr	Female	Tertiary	Christianity	Separated/divorced	Unemployed	3+ partners	Yes	Male	Yes	2	1	Daily	Daily	1,3,4,5	1	One year	No	Yes	2	Pos	Neg	Neg	Neg	Neg	Neg	Neg	N0	Yes	N0	N0	N0	N0	N0	N0	N0	N0	1	Yes	N0	N0	1	0	1	1	1	0	1
128	11TH	18 to 35	Female	Tertiary	Christianity	Never married	Informal	3+ partners	Yes	Male	Yes	2,5	1	Daily	Daily	6	9	Three years	No	Yes	1,2	Pos	Neg	Neg	Neg	Neg	Neg	Pos	N0	Yes	N0	N0	Yes	N0	N0	N0	N0	N0	2	Yes	N0	N0	0	0	0	0	0	1	0
129	11TH	18 to 35	Male	Primary	Christianity	Never married	Unemployed	3+ partners	Yes	Male	Yes	1,2,3,4	1	Daily	Daily	5	1	Three years	Yes	Yes	2,4,5	Pos	Pos	Neg	Neg	Neg	Pos	Neg	Yes	Yes	Yes	Yes	N0	N0	N0	N0	N0	N0	4	Yes	N0	N0	0	0	0	0	1	0	1
130	12TH	18 to 35	Female	Secondary	Christianity	Co-habiting	Informal	3+ partners	Yes	Male	Yes	5	1	Daily	Daily	5	1	>3years	No	Yes	1	Neg	Neg	Neg	Neg	Neg	Neg	Pos	N0	N0	N0	N0	Yes	N0	N0	N0	N0	N0	1	Yes	N0	N0	0	0	0	0	1	0	1
131	12TH	18 to 35	Female	Tertiary	Christianity	Never married	Informal	3+ partners	Yes	Male	Yes	2,3	1	Daily	Daily	5	9	>3years	Yes	Yes	2	Pos	Neg	Neg	Neg	Neg	Neg	Neg	N0	Yes	Yes	N0	N0	N0	N0	N0	N0	N0	2	Yes	N0	N0	0	0	0	0	1	0	0
132	12TH	>35yr	Female	Secondary	Christianity	Separated/divorced	Unemployed	3+ partners	Yes	Male	Yes	5	1	Daily	Daily	5	1,9	>3years	Yes	Yes	1	Neg	Neg	Neg	Neg	Neg	Neg	Pos	N0	N0	N0	N0	Yes	N0	N0	N0	N0	N0	1	Yes	N0	N0	0	0	0	0	1	0	1
133	12TH	18 to 35	Female	Secondary	Christianity	Separated/divorced	Unemployed	3+ partners	Yes	Male	Yes	5	1	Daily	Daily	5	1	>3years	No	Yes	1	Neg	Neg	Neg	Neg	Neg	Neg	Pos	N0	N0	N0	N0	Yes	N0	N0	N0	N0	N0	1	Yes	N0	N0	0	0	0	0	1	0	1
134	12TH	18 to 35	Female	Secondary	Christianity	Never married	Informal	3+ partners	Yes	Male	Yes	5	1	Daily	Daily	1	4	>3years	No	Yes	1	Neg	Neg	Neg	Neg	Neg	Neg	Pos	N0	N0	N0	N0	Yes	N0	N0	N0	N0	N0	1	Yes	N0	N0	1	0	0	0	0	0	0
135	13TH	18 to 35	Male	Secondary	Christianity	Never married	Unemployed	3+ partners	Yes	Male	Yes	2,3,5	1	Daily	Daily	5	1	>3years	Yes	Yes	1,2	Pos	Neg	Neg	Neg	Neg	Neg	Pos	N0	Yes	Yes	N0	Yes	N0	N0	N0	N0	N0	3	Yes	N0	N0	0	0	0	0	1	0	1
136	13TH	18 to 35	Male	Tertiary	Christianity	Never married	Unemployed	3+ partners	Yes	Male	Yes	1,3,5,10	1,3	Daily	Daily	5	1	>3years	No	No	99								Yes	N0	Yes	N0	Yes	N0	N0	N0	N0	Yes	4	Yes	N0	Yes	0	0	0	0	1	0	1
137	13TH	18 to 35	Female	Tertiary	Islam	Never married	Unemployed	3+ partners	Yes	Male	Yes	5	1	Daily	Daily	5	1	Three years	No	Yes	1	Neg	Neg	Neg	Neg	Neg	Neg	Pos	N0	N0	N0	N0	Yes	N0	N0	N0	N0	N0	1	Yes	N0	N0	0	0	0	0	1	0	1
138	13TH	18 to 35	Male	Secondary	Christianity	Never married	Unemployed	3+ partners	Yes	Male	Yes	5	1	Daily	Daily	5	1	>3years	No	Yes	1	Neg	Neg	Neg	Neg	Neg	Neg	Pos	N0	N0	N0	N0	Yes	N0	N0	N0	N0	N0	1	Yes	N0	N0	0	0	0	0	1	0	1
139	13TH	18 to 35	Male	Tertiary	Christianity	Separated/divorced	Informal	Two	Yes	Male	Yes	2,3,5	1	Daily	Daily	5	1	>3years	No	Yes	1,2	Pos	Neg	Neg	Neg	Neg	Neg	Pos	N0	Yes	Yes	N0	Yes	N0	N0	N0	N0	N0	3	Yes	N0	N0	0	0	0	0	1	0	1
140	13TH	18 to 35	Female	Tertiary	Islam	Never married	Unemployed	3+ partners	Yes	Male	Yes	1,2,9	1	Daily	Daily	5	1,8	>3years	No	No	99								Yes	Yes	N0	N0	N0	N0	N0	N0	Yes	N0	3	Yes	N0	N0	0	0	0	0	1	0	1
141	11TH	18 to 35	Female	Secondary	Christianity	Never married	Informal	3+ partners	Yes	Male	Yes	1,2,3,4,5	1,3	Daily	Daily	1,5	1	>3years	Yes	Yes	1,2,4,5	Pos	Pos	Neg	Neg	Pos	Neg	Pos	Yes	Yes	Yes	Yes	Yes	N0	N0	N0	N0	N0	5	Yes	N0	Yes	1	0	0	0	1	0	1
142	11TH	18 to 35	Female	Secondary	Christianity	Separated/divorced	Unemployed	3+ partners	Yes	Male	Yes	2,3,5	1	Daily	Daily	5	1	>3years	No	Yes	1,2	Pos	Neg	Neg	Neg	Neg	Neg	Pos	N0	Yes	Yes	N0	Yes	N0	N0	N0	N0	N0	3	Yes	N0	N0	0	0	0	0	1	0	1
143	11TH	18 to 35	Female	Secondary	Christianity	Never married	Unemployed	3+ partners	Yes	Male	Yes	2	1	Daily	Daily	5	1	>3years	Yes	Yes	1	Pos	Neg	Neg	Neg	Neg	Neg	Neg	N0	Yes	N0	N0	N0	N0	N0	N0	N0	N0	1	Yes	N0	N0	0	0	0	0	1	0	1
144	11TH	18 to 35	Female	Secondary	Christianity	Never married	Unemployed	3+ partners	Yes	Male	Yes	1,6,7,8,10	1,3	Daily	Daily	3,5	1	>3years	Yes	No	99								Yes	N0	N0	N0	N0	Yes	Yes	Yes	N0	Yes	5	Yes	N0	Yes	0	0	1	0	1	0	1
145	11TH	18 to 35	Female	Tertiary	Christianity	Co-habiting	Unemployed	3+ partners	Yes	Male	Yes	5	1	Daily	Daily	5	1	>3years	No	Yes	1	Neg	Neg	Neg	Neg	Neg	Neg	Pos	N0	N0	N0	N0	Yes	N0	N0	N0	N0	N0	1	Yes	N0	N0	0	0	0	0	1	0	1
146	11TH	18 to 35	Female	Tertiary	Islam	Widow	Unemployed	3+ partners	Yes	Male	Yes	2,3	1,3	Daily	Daily	5	1,9	>3years	Yes	Yes	1,5	Pos	Neg	Neg	Neg	Neg	Neg	Pos	N0	Yes	Yes	N0	N0	N0	N0	N0	N0	N0	2	Yes	N0	Yes	0	0	0	0	1	0	1
147	11TH	18 to 35	Female	Tertiary	Islam	Never married	Informal	3+ partners	Yes	Male	Yes	2,3,5	1	Daily	Daily	5	1	>3years	No	Yes	1,2	Pos	Neg	Neg	Neg	Neg	Neg	Pos	N0	Yes	Yes	N0	Yes	N0	N0	N0	N0	N0	3	Yes	N0	N0	0	0	0	0	1	0	1
148	11TH	18 to 35	Female	Primary	Christianity	Never married	Informal	3+ partners	Yes	Male	Yes	2	1	Daily	Daily	5	1	>3years	Yes	Yes	2	Pos	Neg	Neg	Neg	Neg	Neg	Pos	N0	Yes	N0	N0	N0	N0	N0	N0	N0	N0	1	Yes	N0	N0	0	0	0	0	1	0	1
149	11TH	18 to 35	Female	Secondary	Christianity	Never married	Unemployed	3+ partners	Yes	Male	Yes	2,3	1,3	Daily	Daily	1	1	Three years	Yes	Yes	2	Neg	Neg	Neg	Neg	Neg	Neg	Pos	N0	Yes	Yes	N0	N0	N0	N0	N0	N0	N0	2	Yes	N0	Yes	1	0	0	0	0	0	1
150	12TH	18 to 35	Male	Tertiary	Christianity	Never married	Unemployed	3+ partners	Yes	Male	Yes	2,3,5	1	Daily	Daily	5	1,9	Two years	Yes	Yes	1,2	Pos	Neg	Neg	Neg	Neg	Neg	Pos	N0	Yes	Yes	N0	Yes	N0	N0	N0	N0	N0	3	Yes	N0	N0	0	0	0	0	1	0	1
151	12TH	18 to 35	Female	Tertiary	Others	Co-habiting	Informal	3+ partners	Yes	Male	Yes	1,2,3	1	Daily	Daily	5	1	Three years	Yes	Yes	2,5	Pos	Pos	Neg	Neg	Neg	Neg	Neg	Yes	Yes	Yes	N0	N0	N0	N0	N0	N0	N0	3	Yes	N0	N0	0	0	0	0	1	0	1
152	12TH	18 to 35	Male	Secondary	Christianity	Never married	Unemployed	3+ partners	Yes	Male	Yes	1,3,7,10	1	Daily	Daily	1	1.9	One year	Yes	No	99								Yes	N0	Yes	N0	N0	N0	Yes	N0	N0	Yes	4	Yes	N0	N0	1	0	0	0	0	0	1
153	12TH	18 to 35	Female	Tertiary	Christianity	Never married	Unemployed	3+ partners	Yes	Male	Yes	1,2,3,5	1	Daily	Daily	1	1	Two years	Yes	Yes	1,2,5	Pos	Pos	Neg	Neg	Neg	Neg	Pos	Yes	Yes	Yes	N0	Yes	N0	N0	N0	N0	N0	4	Yes	N0	N0	1	0	0	0	0	0	1
154	12TH	18 to 35	Male	Secondary	Christianity	Co-habiting	Unemployed	3+ partners	Yes	Male	Yes	1,2,3	1	Daily	Daily	3,5	1	>3years	No	Yes	2,5	Pos	Pos	Neg	Neg	Neg	Neg	Pos	Yes	Yes	Yes	N0	N0	N0	N0	N0	N0	N0	3	Yes	N0	N0	0	0	1	0	1	0	1
155	12TH	18 to 35	Female	Tertiary	Christianity	Never married	Unemployed	3+ partners	Yes	Male	Yes	1,2,3,5	3	Daily	Daily	1,3,5	1	>3years	Yes	Yes	1,2,5	Pos	Pos	Neg	Neg	Neg	Neg	Pos	Yes	Yes	Yes	N0	Yes	N0	N0	N0	N0	N0	4	N0	N0	Yes	1	0	1	0	1	0	1
156	12TH	18 to 35	Female	Secondary	Christianity	Separated/divorced	Unemployed	3+ partners	Yes	Male	Yes	5	1	Daily	Daily	5	1	Two years	No	Yes	1	Neg	Neg	Neg	Neg	Neg	Neg	Pos	N0	N0	N0	N0	Yes	N0	N0	N0	N0	N0	1	Yes	N0	N0	0	0	0	0	1	0	1
157	13TH	18 to 35	Female	Tertiary	Christianity	Never married	Unemployed	None	No	Female	Yes	1,2,3,4,6	1	Daily	Daily	5	1,9	Three years	Yes	Yes	2,3,6,7,8	Pos	Pos	Pos	Pos	Neg	Neg	Pos	Yes	Yes	Yes	Yes	N0	Yes	N0	N0	N0	N0	5	Yes	N0	N0	0	0	0	0	1	0	1
158	13TH	18 to 35	Female	Secondary	Christianity	Co-habiting	Unemployed	3+ partners	Yes	Male	Yes	2,3,5	3	Daily	Daily	5	9	>3years	Yes	Yes	1,2	Pos	Neg	Neg	Neg	Neg	Neg	Pos	N0	Yes	Yes	N0	Yes	N0	N0	N0	N0	N0	3	N0	N0	Yes	0	0	0	0	1	0	0
159	13TH	>35yr	Female	Tertiary	Christianity	Never married	Unemployed	3+ partners	Yes	Female	Yes	5	1	Daily	Daily	5	1,5	Three years	No	Yes	1	Neg	Neg	Neg	Neg	Neg	Neg	Pos	N0	N0	N0	N0	Yes	N0	N0	N0	N0	N0	1	Yes	N0	N0	0	0	0	0	1	0	1
160	13TH	18 to 35	Female	Secondary	Islam	Separated/divorced	Unemployed	3+ partners	Yes	Female	Yes	5	1	Daily	Daily	1,2,5	1,8	Three years	Yes	Yes	1	Neg	Neg	Neg	Neg	Neg	Neg	Pos	N0	N0	N0	N0	Yes	N0	N0	N0	N0	N0	1	Yes	N0	N0	1	1	0	0	1	0	1
161	11TH	18 to 35	Female	Tertiary	Islam	Co-habiting	Unemployed	3+ partners	Yes	Male	No										99								N0	N0	N0	N0	N0	N0	N0	N0	N0	N0	0	N0	N0	N0	0	0	0	0	0	0	0
162	11TH	18 to 35	Female	Primary	Islam	Never married	Informal	3+ partners	Yes	Male	Yes	2,3	1	Daily	Daily	3,4,5	2,3,4	>3years	No	Yes	2	Pos	Neg	Neg	Neg	Neg	Neg	Neg	N0	Yes	Yes	N0	N0	N0	N0	N0	N0	N0	2	Yes	N0	N0	0	0	1	1	1	0	0
163	11TH	18 to 35	Male	Secondary	Christianity	Separated/divorced	Informal	3+ partners	Yes	Female	Yes	1,2,3	1	Weekly	Daily	3,4,5	1,2,3,4	>3years	No	Yes	2,5	Pos	Pos	Neg	Neg	Neg	Neg	Neg	Yes	Yes	Yes	N0	N0	N0	N0	N0	N0	N0	3	Yes	N0	N0	0	0	1	1	1	0	1
164	11TH	18 to 35	Female	Secondary	Islam	Separated/divorced	Informal	3+ partners	Yes	Female	Yes	2,3,5	1,3	Daily	Daily	2,3,4,5	1,2,3,4,5	>3years	Yes	Yes	1,2	Pos	Neg	Neg	Neg	Neg	Neg	Pos	N0	Yes	Yes	N0	Yes	N0	N0	N0	N0	N0	3	Yes	N0	Yes	0	1	1	1	1	0	1
165	11TH	>35yr	Female	Secondary	Christianity	Separated/divorced	Informal	3+ partners	Yes	Female	Yes	5	1	Daily	Daily	1,2,4,5	1,2,5	>3years	No	Yes	1	Neg	Neg	Neg	Neg	Neg	Neg	Pos	N0	N0	N0	N0	Yes	N0	N0	N0	N0	N0	1	Yes	N0	N0	1	1	0	1	1	0	1
166	11TH	18 to 35	Female	Tertiary	Islam	Never married	Informal	3+ partners	Yes	Female	Yes	5	1	Daily	Daily	3,4,5	1,2,5	>3years	Yes	Yes	2	Neg	Neg	Neg	Neg	Neg	Neg	Pos	N0	N0	N0	N0	Yes	N0	N0	N0	N0	N0	1	Yes	N0	N0	0	0	1	1	1	0	1
167	12TH	18 to 35	Male	Primary	Christianity	Never married	Formal	Two	Yes	Female	Yes	6,8	3	Daily	Daily	3,4,5	1,2	Two years	No	Yes	6,7	Neg	Neg	Neg	Neg	Pos	Neg	Neg	N0	N0	N0	N0	N0	Yes	N0	Yes	N0	N0	2	N0	N0	Yes	0	0	1	1	1	0	1
168	12TH	18 to 35	Female	Secondary	Christianity	Never married	Informal	3+ partners	Yes	Male	Yes	2,3	1	Daily	Daily	2,3,4,5	2,3,4	>3years	No	Yes	2	Pos	Neg	Neg	Neg	Neg	Neg	Neg	N0	Yes	Yes	N0	N0	N0	N0	N0	N0	N0	2	Yes	N0	N0	0	1	1	1	1	0	0
169	12TH	18 to 35	Female	Secondary	Christianity	Never married	Informal	3+ partners	Yes	Male	Yes	2,3,5	1,3	Daily	Daily	3,4,5	1,2,3,5	>3years	Yes	Yes	1,2	Pos	Neg	Neg	Neg	Neg	Neg	Pos	N0	Yes	Yes	N0	Yes	N0	N0	N0	N0	N0	3	Yes	N0	Yes	0	0	1	1	1	0	1
170	12TH	18 to 35	Male	Tertiary	Islam	Never married	Informal	3+ partners	Yes	Female	Yes	1,2,3,4,6,8,9	1,3	Daily	Daily	1,2,3,4,5	1,2,3,4,5	>3years	No	Yes	2,4,5,6,7	Pos	Pos	Pos	Pos	Pos	Neg	Neg	Yes	Yes	Yes	Yes	N0	Yes	N0	Yes	Yes	N0	7	Yes	N0	Yes	1	1	1	1	1	0	1
171	12TH	>35yr	Female	Tertiary	Christianity	Widow	Informal	3+ partners	Yes	Male	Yes	5	1	Daily	Daily	3,4,5	1,2,5	>3years	No	Yes	1	Neg	Neg	Neg	Neg	Neg	Neg	Pos	N0	N0	N0	N0	Yes	N0	N0	N0	N0	N0	1	Yes	N0	N0	0	0	1	1	1	0	1
172	12TH	>35yr	Female	Secondary	Islam	Separated/divorced	Informal	3+ partners	Yes	Male	Yes	5	3	Daily	Daily	3,4,5	3,5	>3years	No	Yes	1	Neg	Neg	Neg	Neg	Neg	Neg	Pos	N0	N0	N0	N0	Yes	N0	N0	N0	N0	N0	1	N0	N0	Yes	0	0	1	1	1	0	0
173	13TH	18 to 35	Female	Tertiary	Christianity	Never married	Informal	3+ partners	Yes	Male	Yes	2,3,5	1,3	Weekly	Daily	3,4,5	1,2,3,4,5	>3years	No	Yes	1,2	Pos	Neg	Neg	Neg	Neg	Neg	Pos	N0	Yes	Yes	N0	Yes	N0	N0	N0	N0	N0	3	Yes	N0	Yes	0	0	1	1	1	0	1
174	13TH	18 to 35	Female	Secondary	Christianity	Never married	Informal	3+ partners	Yes	Male	Yes	2,3,4,5	1,3	Daily	Daily	3,4,5	1,2,3,4,5	>3years	Yes	No	99								N0	Yes	Yes	Yes	Yes	N0	N0	N0	N0	N0	4	Yes	N0	Yes	0	0	1	1	1	0	1
175	13TH	18 to 35	Female	Primary	Christianity	Currently married	Unemployed	3+ partners	Yes	Male	Yes	5	1,3	Daily	Daily	3,4,5	1,2,5	>3years	No	Yes	1	Neg	Neg	Neg	Neg	Neg	Neg	Pos	N0	N0	N0	N0	Yes	N0	N0	N0	N0	N0	1	Yes	N0	Yes	0	0	1	1	1	0	1
176	13TH	>35yr	Female	Secondary	Hindu	Never married	Informal	3+ partners	Yes	Male	Yes	3,4,5	1	Daily	Daily	4,5	1,3,5	>3years	Yes	Yes	99	Invalid	Invalid	Invalid	Invalid	Invalid	Neg	Neg	N0	N0	Yes	Yes	Yes	N0	N0	N0	N0	N0	3	Yes	N0	N0	0	0	0	1	1	0	1
177	13TH	18 to 35	Female	Secondary	Christianity	Separated/divorced	Informal	3+ partners	Yes	Male	Yes	1,5	1,3	Daily	Daily	2,3,4,5	1,2,5	>3years	No	Yes	2,5	Pos	Pos	Neg	Neg	Neg	Neg	Neg	Yes	N0	N0	N0	Yes	N0	N0	N0	N0	N0	2	Yes	N0	Yes	0	1	1	1	1	0	1
178	13TH	18 to 35	Female	Secondary	Islam	Co-habiting	Unemployed	3+ partners	Yes	Male	Yes	5	1,3	Daily	Daily	3,4,5	1,5	>3years	No	Yes	1	Neg	Neg	Neg	Neg	Neg	Neg	Pos	N0	N0	N0	N0	Yes	N0	N0	N0	N0	N0	1	Yes	N0	Yes	0	0	1	1	1	0	1
179	13TH	18 to 35	Female	Primary	Hindu	Never married	Informal	3+ partners	Yes	Male	Yes	2,3,5	1,3	Daily	Daily	2,3,4,5	1,3,4,5	>3years	No	Yes	1,2	Pos	Neg	Neg	Neg	Neg	Neg	Pos	N0	Yes	Yes	N0	Yes	N0	N0	N0	N0	N0	3	Yes	N0	Yes	0	1	1	1	1	0	1
180	13TH	18 to 35	Female	Primary	Christianity	Never married	Informal	3+ partners	Yes	Male	Yes	2,3,5	1,3	Daily	Daily	3,4,5	1,2,3,4,5	>3years	Yes	Yes	1,2	Pos	Neg	Neg	Neg	Neg	Neg	Pos	N0	Yes	Yes	N0	Yes	N0	N0	N0	N0	N0	3	Yes	N0	Yes	0	0	1	1	1	0	1
181	14TH	18 to 35	Male	Secondary	Christianity	Never married	Informal	3+ partners	Yes	Female	Yes	9	3	Daily	Daily	2,3,4	3,4,5	>3years	No	Yes	8	Neg	Neg	Pos	Neg	Neg	Neg	Neg	N0	N0	N0	N0	N0	N0	N0	N0	Yes	N0	1	N0	N0	Yes	0	1	1	1	0	0	0
182	14TH	18 to 35	Female	Secondary	Christianity	Never married	Informal	3+ partners	Yes	Male	Yes	3,4,5	1	Daily	Daily	1,2,3,5	1,2,3,4,5	>3years	No	No	99								N0	N0	Yes	Yes	Yes	N0	N0	N0	N0	N0	3	Yes	N0	N0	1	1	1	0	1	0	1
183	14TH	18 to 35	Female	Tertiary	Islam	Separated/divorced	Informal	3+ partners	Yes	Male	Yes	1,2,3	1	Daily	Daily	3,4,5	1,2,3,4	>3years	No	Yes	2,5	Pos	Pos	Neg	Neg	Neg	Neg	Neg	Yes	Yes	Yes	N0	N0	N0	N0	N0	N0	N0	3	Yes	N0	N0	0	0	1	1	1	0	1
184	14TH	18 to 35	Female	Secondary	Islam	Never married	Informal	3+ partners	Yes	Male	Yes	2,3,5,10	1,3	Daily	Daily	2,3,5	1,3,4,5	>3years	No	Yes	1,2,3	Pos	Neg	Neg	Neg	Neg	Pos	Pos	N0	Yes	Yes	N0	Yes	N0	N0	N0	N0	Yes	4	Yes	N0	Yes	0	1	1	0	1	0	1
185	14TH	18 to 35	Female	Secondary	Christianity	Never married	Unemployed	3+ partners	Yes	Male	Yes	2,3,5	1	Daily	Daily	3,4,5	1,2,3,4,5	>3years	No	Yes	1,2	Pos	Neg	Neg	Neg	Neg	Neg	Pos	N0	Yes	Yes	N0	Yes	N0	N0	N0	N0	N0	3	Yes	N0	N0	0	0	1	1	1	0	1
186	14TH	18 to 35	Female	Tertiary	Christianity	Never married	Informal	3+ partners	Yes	Male	Yes	4	3	Daily	Daily	4,5	8	>3years	Yes	Yes	4	Neg	Neg	Neg	Neg	Pos	Neg	Neg	N0	N0	N0	Yes	N0	N0	N0	N0	N0	N0	1	N0	N0	Yes	0	0	0	1	1	0	0
187	14TH	18 to 35	Female	Tertiary	Islam	Separated/divorced	Informal	3+ partners	Yes	Male	Yes	1,2,3	1,3	Daily	Daily	1,2,4	1,2,3,5	>3years	No	Yes	2,5	Pos	Pos	Neg	Neg	Neg	Neg	Neg	Yes	Yes	Yes	N0	N0	N0	N0	N0	N0	N0	3	Yes	N0	Yes	1	1	0	1	0	0	1
188	14TH	18 to 35	Female	Tertiary	Christianity	Co-habiting	Informal	3+ partners	Yes	Male	Yes	2,3,4,5	3	Daily	Daily	3,4,5	1,2,3,4,5	>3years	No	No	99								N0	Yes	Yes	Yes	Yes	N0	N0	N0	N0	N0	4	N0	N0	Yes	0	0	1	1	1	0	1
189	14TH	18 to 35	Female	Secondary	Islam	Never married	Informal	3+ partners	Yes	Male	Yes	2,3	3	Daily	Daily	3,4,5	2,3,4	>3years	No	Yes	2	Pos	Neg	Neg	Neg	Neg	Neg	Neg	N0	Yes	Yes	N0	N0	N0	N0	N0	N0	N0	2	N0	N0	Yes	0	0	1	1	1	0	0
190	14TH	18 to 35	Female	Tertiary	Islam	Separated/divorced	Informal	3+ partners	Yes	Male	Yes	2,3	3	Daily	Daily	2,3,4	1,2,3,4	>3years	No	Yes	2	Pos	Neg	Neg	Neg	Invalid	Invalid	Invalid	N0	Yes	Yes	N0	N0	N0	N0	N0	N0	N0	2	N0	N0	Yes	0	1	1	1	0	0	1
191	14TH	18 to 35	Female	Tertiary	Islam	Never married	Informal	3+ partners	Yes	Male	Yes	5	1	Daily	Daily	3,4,5	1,2,5	>3years	No	Yes	1	Neg	Neg	Neg	Neg	Neg	Neg	Pos	N0	N0	N0	N0	Yes	N0	N0	N0	N0	N0	1	Yes	N0	N0	0	0	1	1	1	0	1
192	14TH	18 to 35	Female	Tertiary	Islam	Never married	Informal	3+ partners	Yes	Male	Yes	2,3,5	1	Daily	Daily	3,4,5	2,3,4,5	>3years	No	Yes	1,2	Pos	Neg	Neg	Neg	Neg	Neg	Pos	N0	Yes	Yes	N0	Yes	N0	N0	N0	N0	N0	3	Yes	N0	N0	0	0	1	1	1	0	0
193	14TH	18 to 35	Female	Secondary	Islam	Never married	Informal	3+ partners	Yes	Male	Yes	2,3,4,5	3	Weekly	Daily	3,4,5	2,3,4,5	>3years	No	No	99								N0	Yes	Yes	Yes	Yes	N0	N0	N0	N0	N0	4	N0	N0	Yes	0	0	1	1	1	0	0
194	14TH	18 to 35	Female	Primary	Christianity	Never married	Informal	3+ partners	Yes	Male	Yes	3,5	3	Daily	Daily	2,3,5	2,3,4,5	>3years	No	Yes	1,2	Pos	Neg	Neg	Neg	Neg	Neg	Pos	N0	N0	Yes	N0	Yes	N0	N0	N0	N0	N0	2	N0	N0	Yes	0	1	1	0	1	0	0
195	14TH	18 to 35	Female	Primary	Islam	Never married	Informal	3+ partners	Yes	Male	Yes	3,5	3	Daily	Daily	2,4	1,2,3,4,5	>3years	No	Yes	1,2	Pos	Neg	Neg	Neg	Neg	Neg	Pos	N0	N0	Yes	N0	Yes	N0	N0	N0	N0	N0	2	N0	N0	Yes	0	1	0	1	0	0	1
196	14TH	18 to 35	Female	Secondary	Christianity	Never married	Informal	3+ partners	Yes	Male	Yes	2,3,5,10	3	Daily	Daily	3,4,5	2,3,4,5	>3years	No	Yes	1,2,3	Pos	Neg	Neg	Neg	Neg	Pos	Pos	N0	Yes	Yes	N0	Yes	N0	N0	N0	N0	Yes	4	N0	N0	Yes	0	0	1	1	1	0	0
197	14TH	18 to 35	Female	Tertiary	Christianity	Co-habiting	Formal	3+ partners	Yes	Male	Yes	1,2,3,5	3	Daily	Daily	3,4,5	1,2,3,4,5	>3years	No	Yes	1,2,5	Pos	Pos	Neg	Neg	Neg	Neg	Pos	Yes	Yes	Yes	N0	Yes	N0	N0	N0	N0	N0	4	N0	N0	Yes	0	0	1	1	1	0	1
198	14TH	18 to 35	Female	Tertiary	Islam	Separated/divorced	Informal	3+ partners	Yes	Male	Yes	5	3	Daily	Daily	2,4,5	1,2,5	>3years	No	Yes	1	Neg	Neg	Neg	Neg	Neg	Neg	Pos	N0	N0	N0	N0	Yes	N0	N0	N0	N0	N0	1	N0	N0	Yes	0	1	0	1	1	0	1
199	14TH	18 to 35	Male	Tertiary	Christianity	Never married	Formal	3+ partners	Yes	Male	Yes	6,8	3	Daily	Daily	1,2,5	1,2,8	>3years	No	Yes	6,7	Neg	Neg	Neg	Pos	Neg	Neg	Neg	N0	N0	N0	N0	N0	Yes	N0	Yes	N0	N0	2	N0	N0	Yes	1	1	0	0	1	0	1
200	16TH	18 to 35	Female	Secondary	Islam	Never married	Informal	3+ partners	Yes	Male	Yes	2,3,5	3	Daily	Daily	3,4,5	2,3,4,5	>3years	No	Yes	1,2	Pos	Neg	Neg	Neg	Neg	Neg	Pos	N0	Yes	Yes	N0	Yes	N0	N0	N0	N0	N0	3	N0	N0	Yes	0	0	1	1	1	0	0
201	14TH	18 to 35	Female	Tertiary	Christianity	Separated/divorced	Informal	3+ partners	Yes	Male	Yes	2,3,4,5	3	Weekly	Daily	2,3,4,5	2,3,5	>3years	No	No	99								N0	Yes	Yes	Yes	Yes	N0	N0	N0	N0	N0	4	N0	N0	Yes	0	1	1	1	1	0	0
202	14TH	18 to 35	Female	Tertiary	Christianity	Never married	Informal	3+ partners	Yes	Male	Yes	2,3	1,3	Weekly	Daily	2,3,4	2,3,4	>3years	No	Yes	2	Pos	Neg	Neg	Neg	Neg	Neg	Neg	N0	Yes	Yes	N0	N0	N0	N0	N0	N0	N0	2	Yes	N0	Yes	0	1	1	1	0	0	0
203	14TH	18 to 35	Male	Secondary	Hindu	Never married	Informal	3+ partners	Yes	Female	Yes	1,2,3,5,9,10	1,3	Daily	Daily	2,3,4	1,2,3,5	>3years	No		1,2,3,5	Pos	Pos	Neg	Neg	Neg	Pos	Pos	Yes	Yes	Yes	N0	Yes	N0	N0	N0	Yes	Yes	6	Yes	N0	Yes	0	1	1	1	0	0	1
204	14TH	18 to 35	Female	Tertiary	Christianity	Never married	Informal	3+ partners	Yes	Male	Yes	5,10	1,3	Daily	Daily	2,3,4	1,3,5	>3years	No	Yes	1,3	Neg	Neg	Neg	Neg	Neg	Pos	Pos	N0	N0	N0	N0	Yes	N0	N0	N0	N0	Yes	2	Yes	N0	Yes	0	1	1	1	0	0	1
205	14TH	18 to 35	Female	Secondary	Islam	Separated/divorced	Informal	3+ partners	Yes	Male	Yes	5	1	Weekly	Daily	2,4,5,	1,5,7	>3years	No	Yes	1	Neg	Neg	Neg	Neg	Neg	Neg	Neg	N0	N0	N0	N0	Yes	N0	N0	N0	N0	N0	1	Yes	N0	N0	0	1	0	1	1	0	1
206	14TH	18 to 35	Female	Secondary	Christianity	Never married	Informal	3+ partners	Yes	Male	Yes	1,2,3,5,10	1,3	Daily	Daily	2,3,4,5	1,4,5,6,7,	>3years	No	Yes	1,2,3,5	Pos	Pos	Neg	Neg	Neg	Pos	Pos	Yes	Yes	Yes	N0	Yes	N0	N0	N0	N0	Yes	5	Yes	N0	Yes	0	1	1	1	1	0	1
207	18TH	18 to 35	Female	Secondary	Christianity	Never married	Informal	3+ partners	Yes	Male	Yes	5	1	Daily	Daily	1,5	1	>3years	Yes	Yes	1,2	Neg	Neg	Neg	Neg	Neg	Neg	Pos	N0	N0	N0	N0	Yes	N0	N0	N0	N0	N0	1	Yes	N0	N0	1	0	0	0	1	0	1
208	18TH	18 to 35	Female	Secondary	Christianity	Never married	Informal	3+ partners	Yes	Male	Yes	5	3	Daily	Daily	5	1	>3years	Yes	Yes	1,2,3	Neg	Neg	Neg	Neg	Neg	Neg	Pos	N0	N0	N0	N0	Yes	N0	N0	N0	N0	N0	1	N0	N0	Yes	0	0	0	0	1	0	1
209	18TH	18 to 35	Female	Secondary	Christianity	Co-habiting	Informal	3+ partners	Yes	Male	Yes	2,3,5	1	Daily	Daily	5	1	>3years	No	Yes	1,2	Neg	Neg	Neg	Neg	Neg	Neg	Pos	N0	Yes	Yes	N0	Yes	N0	N0	N0	N0	N0	3	Yes	N0	N0	0	0	0	0	1	0	1
210	18TH	18 to 35	Female	Secondary	Islam	Separated/divorced	Unemployed	3+ partners	Yes	Male	Yes	2,3,5	1,3	Daily	Daily	1,4,5	1	>3years	Yes	Yes	1,2,3	Pos	Neg	Neg	Neg	Neg	Neg	Pos	N0	Yes	Yes	N0	Yes	N0	N0	N0	N0	N0	3	Yes	N0	Yes	1	0	0	1	1	0	1
211	18TH	18 to 35	Female	Secondary	Christianity	Never married	Unemployed	3+ partners	Yes	Male	Yes	2,5,10	1,3	Daily	Daily	3,4,5	9	>3years	No	No	99								N0	Yes	N0	N0	Yes	N0	N0	N0	N0	Yes	3	Yes	N0	Yes	0	0	1	1	1	0	0
212	18TH	18 to 35	Female	Secondary	Christianity	Co-habiting	Informal	3+ partners	Yes	Male	Yes	5	3	Daily	Daily	5	1	>3years	Yes	Yes	1	Neg	Neg	Neg	Neg	Neg	Neg	Pos	N0	N0	N0	N0	Yes	N0	N0	N0	N0	N0	1	N0	N0	Yes	0	0	0	0	1	0	1
213	18TH	18 to 35	Female	Secondary	Christianity	Separated/divorced	Unemployed	3+ partners	Yes	Male	Yes	4,5,10	1	Daily	Daily	5	1	>3years	Yes	Yes	1,2,3,4	Pos	Neg	Neg	Neg	Pos	Pos	Neg	N0	N0	N0	Yes	Yes	N0	N0	N0	N0	Yes	3	Yes	N0	N0	0	0	0	0	1	0	1
214	18TH	18 to 35	Female	Secondary	Christianity	Separated/divorced	Unemployed	3+ partners	Yes	Male	Yes	1,4,5,10	1	Daily	Daily	5	1	>3years	No	Yes	1,2,4,6	Pos	Neg	Neg	Pos	Pos	Neg	Pos	Yes	N0	N0	Yes	Yes	N0	N0	N0	N0	Yes	4	Yes	N0	N0	0	0	0	0	1	0	1
215	18TH	18 to 35	Female	Secondary	Christianity	Never married	Informal	3+ partners	Yes	Male	Yes	5	1	Daily	Daily	5	1	>3years	No	Yes	1,3	Invalid	Neg	Neg	Neg	Neg	Neg	Pos	N0	N0	N0	N0	Yes	N0	N0	N0	N0	N0	1	Yes	N0	N0	0	0	0	0	1	0	1
216	18TH	18 to 35	Female	Primary	Christianity	Never married	Formal	Two	Yes	Male	Yes	5	1	Daily	Daily	4	9	Two years	Yes	No	99								N0	N0	N0	N0	Yes	N0	N0	N0	N0	N0	1	Yes	N0	N0	0	0	0	1	0	0	0
217	18TH	18 to 35	Female	Secondary	Christianity	Never married	Informal	3+ partners	Yes	Male	Yes	5	1,3	Daily	Daily	5	1	>3years	No	Yes	1,4	Invalid	Neg	Neg	Neg	Neg	Neg	Pos	N0	N0	N0	N0	Yes	N0	N0	N0	N0	N0	1	Yes	N0	Yes	0	0	0	0	1	0	1
218	18TH	18 to 35	Female	Primary	Christianity	Co-habiting	Informal	3+ partners	Yes	Male	Yes	1,2,4,10	1	Daily	Daily	1,5	1	>3years	No	Yes	2,3,4,5	Pos	Pos	Neg	Neg	Pos	Pos	Neg	Yes	Yes	N0	Yes	N0	N0	N0	N0	N0	Yes	4	Yes	N0	N0	1	0	0	0	1	0	1
219	18TH	18 to 35	Male	Tertiary	Islam	Never married	Unemployed	3+ partners	No	Male	Yes	1,4,5,6,10	1,3	Daily	Daily	1,3	1	>3years	Yes	Yes	1,2,3,4,5	Pos	Pos	Pos	Neg	Pos	Pos	Neg	Yes	N0	N0	Yes	Yes	Yes	N0	N0	N0	Yes	5	Yes	N0	Yes	1	0	1	0	0	0	1
220	19TH	18 to 35	Female	Tertiary	Islam	Separated/divorced	Informal	3+ partners	Yes	Male	Yes	2,5	1,3	Daily	Daily	1,3,4,5	9	>3years	No	Yes	1,2	Pos	Neg	Neg	Neg	Neg	Neg	Pos	N0	Yes	N0	N0	Yes	N0	N0	N0	N0	N0	2	Yes	N0	Yes	1	0	1	1	1	0	0
221	19TH	18 to 35	Female	Secondary	Christianity	Never married	Informal	3+ partners	Yes	Female	Yes	2,4,5,10	1	Daily	Daily	1,3,5	1,9	>3years	Yes	Yes	1,2,3,4	Pos	Neg	Neg	Neg	Pos	Neg	Pos	N0	Yes	N0	Yes	Yes	N0	N0	N0	N0	Yes	4	Yes	N0	N0	1	0	1	0	1	0	1
222	19TH	18 to 35	Female	Secondary	Christianity	Co-habiting	Informal	3+ partners	Yes	Male	Yes	5	1	Daily	Daily	1,5	1	>3years	No	Yes	1	Neg	Neg	Neg	Neg	Neg	Neg	Pos	N0	N0	N0	N0	Yes	N0	N0	N0	N0	N0	1	Yes	N0	N0	1	0	0	0	1	0	1
223	19TH	18 to 35	Female	Secondary	Christianity	Co-habiting	Informal	3+ partners	Yes	Male	Yes	2,4,5,10	1,3	Daily	Daily	1,3,5	1	Three years	Yes	Yes	1,2,3,4	Pos	Neg	Neg	Neg	Pos	Pos	Pos	N0	Yes	N0	Yes	Yes	N0	N0	N0	N0	Yes	4	Yes	N0	Yes	1	0	1	0	1	0	1
224	19TH	18 to 35	Male	Tertiary	Islam	Never married	Unemployed	3+ partners	Yes	Male	Yes	1,2,4,5,6,9,10	1	Daily	Daily	1,3,4,5	9	>3years	No	Yes	1,2,3,4,5,6,8	Pos	Pos	Pos	Pos	Pos	Invalid	Neg	Yes	Yes	N0	Yes	Yes	Yes	N0	N0	Yes	Yes	7	Yes	N0	N0	1	0	1	1	1	0	0
[truncated: 9 more columns]
